# Supplementary material for: Mapping the Structural and Dynamical Features of Multiple p53 DNA Binding Domains: Insights into Loop 1 Intrinsic Dynamics
Source: PLoS One. 2013 Nov 12;8(11):e80221. doi: 10.1371/journal.pone.0080221 (PMC3855832; doi:10.1371/journal.pone.0080221)
Supplement: Table S1 — (XLS) [file pone.0080221.s019.xls]

## Sheet: Table1
PDB	DNA	DNA sequence (5' to 3')	discernible DNA bending?	References PubMed ID	mutations in p53	crystallized p53	Species
1TSR	1TSR_E	TTTCCTAGACTTGCCCAATTA	no	Cho94_8023157		S94-L289	human
	1TSR_F	ATAATTGGGCAAGTCTAGGAA					human
1TUP	1TUP_E	TTTCCTAGACTTGCCCAATTA		Cho94_8023157		S94-L289	human
	1TUP_F	ATAATTGGGCAAGTCTAGGAA					human
2AC0	2AC0_E	CGGGCATGCCCG	no	Kitayner06_16793544		S94-K292	human
	2AC0_F	CGGGCATGCCCG					human
	2AC0_G	CGGGCATGCCCG					human
	2AC0_H	CGGGCATGCCCG					human
2ADY	2ADY_E	CGGACATGTCCG	no	Kitayner06_16793544		S95-K292	human
	2ADY_F	CGGACATGTCCG					human
2AHI	2AHI_E	CGGACATGTCCG	no	Kitayner06_16793544		S95-G293	human
	2AHI_F	CGGACATGTCCG					human
	2AHI_G	CGGACATGTCCG					human
	2AHI_H	CGGACATGTCCG					human
2ATA	2ATA_E	AAGGCATGCCTT	no	Kitayner06_16793544		S96-K292	human
	2ATA_F	AAGGCATGCCTT					human
	2ATA_G	AAGGCATGCCTT					human
	2ATA_H	AAGGCATGCCTT					human
2GEQ	2GEQ_C	GCGTGAGCATGCTCAC	yes (2x20°)	Ho06_16717092		Q97-S113,V119-K289. Note: covalently linked to DNA	mouse
	2GEQ_D	GCGTGAGCATGCTCAC					mouse
3D0A	3D0A_E	CGGGCATGCCCG	no	Suad09_18996393	H168R, R249S	S96-K291	human
	3D0A_F	CGGGCATGCCCG					human
	3D0A_G	CGGGCATGCCCG					human
	3D0A_H	CGGGCATGCCCG					human
3EXJ	3EXJ_C	GAGCATGCTCA	no	Malecka09_18978813		Q97-E290. Note: covalently linked to DNA	mouse
	3EXJ_D	TTGAGCATGCTC					mouse
3EXL	3EXL_C	GAGCATGCTCA	no	Malecka09_18978813		Q97-E290. Note: covalently linked to DNA	mouse
	3EXL_D	TTGAGCATGCTC					mouse
3IGK	3IGK_B	CGGGCATGCCCG	no	Kitayner10_20364130	H168R, R249S	S94-S183, G187-G293	human
3IGL	3IGL_B	CGGGCATGCCCG	no	Kitayner10_20364130		S94-S183, G187-G293	human
3KMD	3KMD_E	GGGCATGCCTAGGCATGCC	no	Chen10_20159469		P92-K291	human
	3KMD_F	GGGCATGCCTAGGCATGCC					human
3KZ8	3KZ8_C	TGGGCATGCCCGGGCATGCCC	no	Kitayner10_20364130		S95-K292	human
3Q05	3Q05_K	TGAGACATGCCCAGACATGCCCGTTT	shift in helical axis	Petty11_21522129	C135V, C141V, W146Y, C182S, V203A, R209P, C229Y, H233Y, Y234F, N235K, Y236F, T253V, N268D, P322A, L323M, M340Q, L344R, G356T	S94-T356	human
	3Q05_L	ACGGGCATGTCTGGGCATGTCTCAAA					human
3Q06	3Q06_K	TGAGACATGCCCAGACATGCCCGTTT	shift in helical axis	Petty11_21522129	C135V, C141V, W146Y, C182S, V203A, R209P, C229Y, H233Y, Y234F, N235K, Y236F, T253V, N268D, M340Q, L344R, G356T	S96-Q354	human
	3Q06_L	ACGGGCATGTCTGGGCATGTCTCAAA					human
3TS8	3TS8_K	AGGAACATGTCCCAACATGTTGAGAA	shift in helical axis	Emamzadah11_21933903	C135V, C141V, W146Y, C182S, V203A, R209P, C229Y, H233Y, Y234F, N235K, Y236F, T253V, N268D, P322t, L323M, M340Q, L344R, G356T	S94-T356	human
	3TS8_L	CTCAACATGTTGGGACATGTTCCTTT
